# Supplementary material for: Cervical human papillomavirus infection in women with preterm prelabor rupture of membranes
Source: PLoS One. 2018 Nov 21;13(11):e0207896. doi: 10.1371/journal.pone.0207896 (PMC6249007; doi:10.1371/journal.pone.0207896)
Supplement: S1 dataset — (XLS) [file pone.0207896.s001.xls]

## Sheet: Sheet1
No. of women	HPV type(s)	cervical HPV infection (Yes=1, No=0)	intra-amniotic inflammation (Yes=1, No=0)	microbial invasion of the amniotic cavity (Yes=1, No=0)	histological chorioamnionitis (Yes=1, No=0)	Funisitis (Yes=1, No=0)	amniotic fluid IL-6 (pg/mL)	maternal age (years)	gestational age at sampling (days)	gestational age at delivery (days)	BMI	maternal CRP (mg/L)	maternal WBC at admission	primiparity (Yes=1, No=0)	smoking (Yes=1, No=0)	corticosteroids (Yes=1, No=0)	ATB (Yes=1, No=0)	spontaneous vaginal delivery (Yes=1, No=0)	C-sectio (Yes=1, No=0)	forceps delivery ((Yes=1, No=0)	weight (grams)	AS5<7 (Yes=1, No=0)	AS10<7 (Yes=1, No=0)
1		0	0	0	0	0	50	24	255	255	21.9	7.2	13.3	1	1	0	1	1	0	0	2730	0	0
2		0	1	1	1	1	10000	26	182	188	21.2	61	22.1	0	1	1	1	0	1	0	730	1	0
3		0	0	1	1	0	136	36	231	235	22.1	4	10.9	1	0	1	1	0	0	1	1910	0	0
4		0	0	0	0	0	425	28	247	248	16.6	9.3	17.7	1	0	0	1	1	0	0	2200	0	0
5		0	0	0	1	1	263	29	238	238	20.6	2.9	12.2	0	0	1	1	1	0	0	1960	0	0
6		0	0	0	1	0	96	36	207	209	35.5	6.8	10.8	0	0	1	1	0	1	0	1090	0	0
7		0	0	0	0	0	127	35	250	250	27.7	3.7	12.4	1	0	0	1	1	0	0	2820	0	0
8	3	1	0	0	1	0	107	30	230	236	23.9	2.9	16.1	0	1	1	1	1	0	0	2800	0	0
9		0	0	0	0	0	210	34	243	245	20.3	1.6	15.6	1	0	1	1	1	0	0	2370	0	0
10	16	1	0	1	1	1	82	21	245	249	19.1	2.5	12.7	0	1	0	1	1	0	0	2350	0	0
12		0	0	0	1	0	50	27	255	257	22.9	2.3	11.5	1	0	0	1	1	0	0	2590	0	0
13	52	1	0	0	0	0	50	27	247	247	24.6	4.3	12.7	1	0	0	1	1	0	0	2840	0	0
14		0	0	0	0	0	280	31	257	257	20.3	3.3	8.7	1	0	0	1	1	0	0	3210	0	0
15		0	0	1	0	0	108	23	238	240	17.3	3.4	10.8	0	1	1	1	1	0	0	2410	0	0
16		0	1	1	0	0	1368	23	242	244	16.7	6.1	15.4	0	1	1	1	1	0	0	2080	0	0
17	66	1	0	0	0	0	278	29	257	257	19	4	14.8	1	0	0	1	0	0	1	2790	0	0
18		0	0	0	0	0	223	30	233	233	22.3	2.8	19.4	1	0	1	1	1	0	0	2160	0	0
19		0	0	0	0	0	299	27	255	255	18.8	2.7	11.1	1	0	0	1	1	0	0	2630	0	0
21	33	1	1	1	1	1	10000	31	174	181	22.9	38.8	13.8	0	1	1	1	1	0	0	820	0	0
22		0	0	0	0	0	709	29	243	244	20.1	3.2	10.3	1	0	1	1	0	1	0	1640	1	0
23		0	1	0	0	0	3140	32	245	245	19.6	8.7	15.1	0	0	0	1	1	0	0	2540	0	0
24		0	0	0	0	0	231	28	250	250	21.7	2.1	13.2	1	0	0	1	1	0	0	2720	0	0
25		0	0	0	0	0	134	22	257	257	23.1	6.6	11.8	0	1	0	1	1	0	0	2160	0	0
26		0	0	0	1	1	161	33	228	231	20.4	2	9.3	1	0	1	1	1	0	0	2270	0	0
28	11	1	1	0	1	0	4752	27	173	175	22.5	2.1	14.6	1	0	1	1	1	0	0	560	0	0
29		0	0	0	0	0	50	33	229	229	20.2	4.4	9.7	1	0	1	1	0	1	0	2080	0	0
30		0	0	0	1	1	231	37	195	207	28.6	3.5	10.7	0	0	1	1	0	1	0	1185	0	0
31		0	0	0	0	0	254	20	255	255	20.3	0.8	12.9	1	0	0	1	1	0	0	3010	0	0
32		0	0	0	0	0	156	24	257	257	28.2	6.9	10.6	1	0	0	1	1	0	0	2880	0	0
33		0	0	0	0	0	296	26	256	259	22.7	1.3	7.5	1	0	0	1	1	0	0	2000	0	0
34	16	1	0	0	0	0	298	22	236	237	22.4	1.2	14.4	1	0	1	1	1	0	0	2610	0	0
35		0	1	0	1	1	10000	29	246	253	24.6	0.6	17.8	1	0	0	1	1	0	0	2610	0	0
36		0	1	1	0	0	10000	29	257	257	19.5	3.8	11.8	1	0	0	1	1	0	0	3040	0	0
37		0	0	0	1	0	283	37	210	214	30.5	7.7	12.6	0	1	1	1	0	1	0	1075	0	0
38		0	1	1	1	1	10000	32	207	208	30.8	10.3	17.9	0	0	1	1	0	1	0	1480	0	0
39		0	0	0	1	1	159	36	225	236	21.8	1.5	12.4	0	0	1	1	1	0	0	2840	0	0
40		0	0	0	1	0	138	29	256	256	22	4.6	10.3	1	0	0	0	0	1	0	3390	0	0
41		0	1	1	1	1	10000	36	177	180	18.6	40.3	16.4	0	0	1	1	0	1	0	720	0	0
42		0	0	1	1	1	36	43	254	254	28.6	1.4	8.7	1	0	0	1	0	1	0	2710	0	0
44	33	1	0	0	1	1	250	29	244	246	18.6	0.8	6.4	0	0	1	1	1	0	0	1980	0	0
45	33.35	1	1	1	1	1	1203	28	254	254	27.1	4.4	9.4	0	0	0	1	0	1	0	2450	0	0
47		0	0	0	0	0	138	30	256	258	21.8	2.4	12.6	1	0	0	1	0	1	0	2890	0	0
48		0	0	0	0	0	318	27	234	235	24.6	6.4	10.9	1	0	1	1	1	0	0	2490	0	0
49		0	0	0	0	0	309	29	241	241	22.2	5.1	20.3	1	0	1	1	1	0	0	2410	0	0
50	82	1	0	0	0	0	244	28	241	241	23.8	2.1	16.2	1	0	1	1	1	0	0	2650	0	0
51		0	1	0	1	1	2289	34	187	190	22.8	7.8	10.8	0	0	1	1	1	0	0	960	0	0
52		0	0	0	1	0	441	25	238	239	28.1	2.8	13.6	1	0	1	1	1	0	0	2340	1	1
55	16.33	1	1	1	1	1	10000	21	237	237	17.7	11.3	21.2	0	1	1	1	1	0	0	2250	0	0
56		0	0	0	0	0	268	34	237	238	20.6	1.2	8.5	1	0	1	1	1	0	0	2300	0	0
57		0	0	0	0	0	244	35	247	247	20.6	10.7	14.2	1	0	0	1	1	0	0	2200	0	0
58	66	1	0	0	0	0	351	29	255	256	25.6	11.8	14.4	0	0	0	1	1	0	0	2900	0	0
59		0	1	0	1	0	1251	38	177	206	27.6	6.6	9.1	0	0	1	1	0	1	0	1310	0	0
60		0	1	0	0	0	1421	38	230	238	32.3	3.4	13.7	1	0	1	1	1	0	0	1970	0	0
61		0	0	0	0	0	305	24	248	248	22.5	11.8	10.6	1	0	0	1	1	0	0	2610	0	0
62		0	0	0	1	1	92	30	245	256	21.2	2.2	11.7	0	0	1	1	0	1	0	2550	0	0
63	52.59	1	0	0	1	0	168	28	239	243	30.2	6.9	12.1	1	0	1	1	1	0	0	2830	0	0
64		0	0	0	1	1	357	29	219	232	21.6	0.9	12.5	0	0	1	1	1	0	0	2260	0	0
65		0	1	0	1	1	10000	25	253	253	22.8	21.4	23.1	1	0	0	1	0	1	0	2310	0	0
66		0	0	0	1	0	50	38	218	227	31.1	3.1	7.9	0	0	1	1	1	0	0	1700	0	0
67	39	1	0	0	0	0	207	29	233	334	19.9	4.6	19.4	0	1	1	1	1	0	0	1830	0	0
68		0	0	0	1	0	605	38	247	251	22.1	2.1	7.1	1	0	0	1	0	1	0	2580	0	0
69		0	0	1	1	1	281	27	247	248	34.7	4.8	9.2	1	0	0	1	1	0	0	2600	0	0
70		0	0	1	0	0	153	35	248	253	21.9	0.9	16.6	0	0	0	1	0	1	0	2570	0	0
71		0	0	1	1	0	341	36	252	254	22.4	5.8	13.6	1	0	0	1	1	0	0	2470	0	0
72	51	1	0	0	1	1	50	36	235	239	57.1	5.3	12.6	1	0	1	1	0	1	0	2460	0	0
73		0	0	0	1	1	262	25	255	255	25.2	10.6	15.8	1	0	0	1	1	0	0	2290	0	0
74	31	1	0	0	1	1	114	34	245	246	35.1	4	11.8	1	0	0	1	0	0	1	2270	0	0
75		0	0	0	1	1	187	31	244	249	29.1	10.6	10.2	0	0	1	1	1	0	0	2430	0	0
76		0	0	0	1	1	107	38	221	229	18.5	0.9	12.8	1	0	1	1	1	0	0	1590	0	0
77		0	0	0	1	0	111	27	228	229	16.9	0.3	8.7	0	1	1	1	1	0	0	1950	0	0
78		0	0	0	1	1	302	31	248	249	23.9	2.2	10.9	1	0	0	1	0	1	0	2500	0	0
79		0	1	1	1	0	6060	35	218	221	19.2	1	9.8	0	0	1	1	0	1	0	1580	0	0
80		0	0	1	1	1	218	25	256	257	22.1	3.1	10.3	1	0	0	1	1	0	0	2910	0	0
81		0	0	0	1	1	350	36	239	239	28	11.5	15.3	1	0	1	1	1	0	0	1790	0	0
82		0	0	0	1	0	196	31	246	247	29.2	6.5	7	1	0	0	1	1	0	0	2170	0	0
83	16	1	0	0	1	0	406	26	230	230	20.6	11.4	12.2	1	1	1	1	1	0	0	1450	0	0
84	16	1	0	0	0	0	118	21	247	248	18.8	3.2	10.5	1	0	0	1	1	0	0	2180	0	0
86		0	1	1	1	0	10000	24	168	183	31.7	24.3	21.2	1	0	1	1	0	1	0	780	0	0
87		0	0	0	0	0	186	36	249	249	30.4	4.2	17.6	1	0	0	1	0	1	0	2260	0	0
88		0	0	0	0	0	385	34	256	257	25.9	1.8	8.6	0	0	0	1	1	0	0	3200	0	0
89		0	0	0	1	0	50	25	246	252	20.2	6	12.3	0	0	0	1	1	0	0	2700	0	0
90	31,39,68	1	0	0	1	0	355	31	246	248	22.3	5.3	12.9	1	0	0	1	1	0	0	2610	0	0
92		0	0	0	1	0	345	37	219	219	30.5	0.6	14.6	1	0	1	1	1	0	0	1460	0	0
93		0	0	0	1	0	110	33	251	255	40	6.5	12.8	0	0	0	1	1	0	0	3110	0	0
94	31.66	1	0	0	1	1	371	27	247	251	23.4	5.2	9.8	1	0	0	1	1	0	0	2120	0	0
95		0	0	1	1	1	50	32	241	242	19.5	12	8.6	0	0	1	1	1	0	0	2520	0	0
96	33	1	0	0	0	0	268	34	212	227	35.8	11.3	12.2	1	0	1	1	1	0	0	1960	0	0
97	18,39,52	1	1	1	1	0	3848	29	207	207	18.6	113	21	0	1	1	1	0	1	0	1220	0	0
98	16	1	0	0	1	0	148	25	237	239	28.7	4.3	12.2	1	0	1	1	1	0	0	2390	0	0
99		0	0	0	0	0	183	32	258	258	22.4	2.7	11.2	1	0	0	1	1	0	0	2920	0	0
100		0	0	0	1	1	227	28	247	251	31.3	6.5	10.7	1	0	0	1	1	0	0	2300	0	0
101		0	0	0	0	0	219	29	256	257	49.5	22.6	13.4	0	0	0	1	1	0	0	3410	0	0
102	56	1	0	0	0	0	336	28	246	247	22.1	4.3	11	1	0	0	1	1	0	0	2280	0	0
103		0	0	0	1	0	248	20	253	253	19.7	31.6	23.8	0	1	0	1	1	0	0	1840	0	0
104		0	0	0	0	0	160	37	247	247	26.4	2.4	9.7	1	0	0	1	1	0	0	2280	0	0
105		0	1	1	1	1	10000	30	168	182	23.2	17.7	17.2	1	0	1	1	0	1	0	650	0	0
106		0	0	0	0	0	256	29	242	242	26.7	4.9	11.8	1	0	1	1	1	0	0	2590	0	0
107		0	0	1	1	1	158	23	248	251	19	3.1	13.9	1	0	0	1	1	0	0	2290	0	0
108		0	0	0	0	0	95	26	238	239	16.6	4.3	11.7	1	0	1	1	1	0	0	2050	0	0
109		0	0	0	0	0	88	27	258	260	28.7	10.2	13.8	1	0	0	1	1	0	0	2960	0	0
